# Supplementary material for: ﻿Generic placement of the African flea beetle Polycladamaculipennis Bryant and the possible occurrence of the genus Procalus Clark in sub-Saharan Africa (Coleoptera, Chrysomelidae, Galerucinae, Alticini)
Source: Zookeys. 2023 Feb 3;1145:181–9. doi: 10.3897/zookeys.1145.90667 (PMC10208805; doi:10.3897/zookeys.1145.90667)
Supplement: XML Treatment for Procalus maculipennis [file zookeys.1145.90667-treatment1.xml]

<!DOCTYPE tp:taxon-treatment
  PUBLIC "-//TaxonX//DTD Taxonomic Treatment Publishing DTD v0 20100105//EN" "tax-treatment-NSO.dtd">
<tp:taxon-treatment xmlns:tp="http://www.plazi.org/taxpub"><tp:treatment-meta><kwd-group><label>Taxon classification</label><kwd>
              <named-content content-type="kingdom">Animalia</named-content>
            </kwd><kwd>
              <named-content content-type="order">Coleoptera</named-content>
            </kwd><kwd>
              <named-content content-type="family">Chrysomelidae</named-content>
            </kwd></kwd-group><mixed-citation publication-type="journal"><person-group><name><surname>D'Alessandro</surname><given-names>Paola</given-names></name><name><surname>Biondi</surname><given-names>Maurizio</given-names></name></person-group><article-title>﻿Generic placement of the African flea beetle <italic><tp:taxon-name><tp:taxon-name-part taxon-name-part-type="genus" reg="Polyclada">Polyclada</tp:taxon-name-part><tp:taxon-name-part taxon-name-part-type="species" reg="maculipennis">maculipennis</tp:taxon-name-part></tp:taxon-name></italic> Bryant and the possible occurrence of the genus <italic><tp:taxon-name><tp:taxon-name-part taxon-name-part-type="genus" reg="Procalus">Procalus</tp:taxon-name-part></tp:taxon-name></italic> Clark in sub-Saharan Africa (<tp:taxon-name><tp:taxon-name-part taxon-name-part-type="order">Coleoptera</tp:taxon-name-part></tp:taxon-name>, <tp:taxon-name><tp:taxon-name-part taxon-name-part-type="family">Chrysomelidae</tp:taxon-name-part></tp:taxon-name>, <tp:taxon-name><tp:taxon-name-part taxon-name-part-type="subfamily">Galerucinae</tp:taxon-name-part></tp:taxon-name>, <tp:taxon-name><tp:taxon-name-part taxon-name-part-type="tribe">Alticini</tp:taxon-name-part></tp:taxon-name>)</article-title><source>Zookeys</source><day>03</day><month>02</month><year>2023</year><volume>1145</volume><fpage>181</fpage><lpage>189</lpage><pub-id pub-id-type="doi">10.3897/zookeys.1145.90667</pub-id></mixed-citation></tp:treatment-meta><tp:nomenclature><label>﻿</label><tp:taxon-name>
            <object-id xmlns:xlink="http://www.w3.org/1999/xlink" content-type="arpha" xlink:type="simple">421B5B24-5870-506F-9784-8FB162B43101</object-id>
            <tp:taxon-name-part taxon-name-part-type="genus" reg="Procalus">Procalus</tp:taxon-name-part>
            <tp:taxon-name-part taxon-name-part-type="species" reg="maculipennis">maculipennis</tp:taxon-name-part>
          </tp:taxon-name><tp:taxon-authority>(Bryant, 1942)</tp:taxon-authority><tp:taxon-status xmlns:xlink="http://www.w3.org/1999/xlink" xlink:type="simple">comb. nov.</tp:taxon-status><xref ref-type="fig" rid="F1">Figs 1–3</xref><xref ref-type="fig" rid="F2">, 5–8</xref><tp:nomenclature-citation-list><tp:nomenclature-citation><tp:taxon-name>
                <tp:taxon-name-part taxon-name-part-type="genus" reg="Polyclada">Polyclada</tp:taxon-name-part>
                <tp:taxon-name-part taxon-name-part-type="species" reg="maculipennis">maculipennis</tp:taxon-name-part>
              </tp:taxon-name><comment>Bryant, 1942: 164.</comment></tp:nomenclature-citation></tp:nomenclature-citation-list></tp:nomenclature><tp:treatment-sec sec-type="type material" id="SECID0E1OAC"><title>Type material examined.</title><p>Lectotype of <italic><tp:taxon-name><tp:taxon-name-part taxon-name-part-type="genus" reg="Polyclada">Polyclada</tp:taxon-name-part><tp:taxon-name-part taxon-name-part-type="species" reg="maculipennis">maculipennis</tp:taxon-name-part></tp:taxon-name></italic> ♂: “Kamerun Conradt // Coll. Kraatz // Pres. By Imp. Inst. Ent. B.N. 1933-468 // <italic><tp:taxon-name><tp:taxon-name-part taxon-name-part-type="genus" reg="Polyclada">Polyclada</tp:taxon-name-part><tp:taxon-name-part taxon-name-part-type="species" reg="maculipennis">maculipennis</tp:taxon-name-part></tp:taxon-name></italic> Bryant / Det. G.E. Bryant” (<named-content xmlns:xlink="http://www.w3.org/1999/xlink" content-type="dwc:institutional_code" xlink:title="The Natural History Museum, London" xlink:href="http://grbio.org/institution/natural-history-museum-london" xlink:type="simple">NHMUK</named-content>) (here designated by M. Biondi and P. D’Alessandro) (Figs <xref ref-type="fig" rid="F1">1–3</xref>). Paralectotypes of <italic><tp:taxon-name><tp:taxon-name-part taxon-name-part-type="genus" reg="Polyclada">Polyclada</tp:taxon-name-part><tp:taxon-name-part taxon-name-part-type="species" reg="maculipennis">maculipennis</tp:taxon-name-part></tp:taxon-name></italic>, 2♀♀: same data as for lectotype (<named-content xmlns:xlink="http://www.w3.org/1999/xlink" content-type="dwc:institutional_code" xlink:title="The Natural History Museum, London" xlink:href="http://grbio.org/institution/natural-history-museum-london" xlink:type="simple">NHMUK</named-content>).</p><fig id="F1" position="float" orientation="portrait"><object-id xmlns:xlink="http://www.w3.org/1999/xlink" content-type="doi" xlink:type="simple">10.3897/zookeys.1145.90667.figures1-4</object-id><object-id xmlns:xlink="http://www.w3.org/1999/xlink" content-type="arpha" xlink:type="simple">AB5FC34C-00B0-5E4E-BF35-C97A4E569B42</object-id><label>Figures 1–4.</label><caption><p>Lectotype of <italic><tp:taxon-name><tp:taxon-name-part taxon-name-part-type="genus" reg="Polyclada">Polyclada</tp:taxon-name-part><tp:taxon-name-part taxon-name-part-type="species" reg="maculipennis">maculipennis</tp:taxon-name-part></tp:taxon-name></italic> Bryant, 1942 <bold>1</bold> habitus, dorsal view <bold>2</bold> ibid., labels <bold>3</bold> ibid., habitus, lateral view <bold>4</bold><italic><tp:taxon-name><tp:taxon-name-part taxon-name-part-type="genus" reg="Polyclada">Polyclada</tp:taxon-name-part><tp:taxon-name-part taxon-name-part-type="species" reg="bohemani">bohemani</tp:taxon-name-part></tp:taxon-name></italic> Baly, male, Kenya (<abbrev xmlns:xlink="http://www.w3.org/1999/xlink" xlink:title="collection of M. Biondi, University of L’Aquila" id="ABBRID0EUBAE" xlink:type="simple">BAQ</abbrev>), habitus.</p></caption><graphic xmlns:xlink="http://www.w3.org/1999/xlink" xlink:href="zookeys-1145-181_article-90667__-g001.jpg" position="float" orientation="portrait" xlink:type="simple" id="oo_805298.jpg"><uri content-type="original_file" xlink:type="simple">https://binary.pensoft.net/fig/805298</uri></graphic></fig></tp:treatment-sec><tp:treatment-sec sec-type="material" id="SECID0E4BAE"><title>Material of <italic><tp:taxon-name><tp:taxon-name-part taxon-name-part-type="genus" reg="Procalus">Procalus</tp:taxon-name-part></tp:taxon-name></italic> species examined for comparison.</title><p>Chile: <italic><tp:taxon-name><tp:taxon-name-part taxon-name-part-type="genus" reg="Procalus">Procalus</tp:taxon-name-part><tp:taxon-name-part taxon-name-part-type="species" reg="reduplicatus">reduplicatus</tp:taxon-name-part></tp:taxon-name></italic>, syntype, 1♀, “Chile // Coll. Nickerl / Mus. Pragense // <italic><tp:taxon-name><tp:taxon-name-part taxon-name-part-type="genus" reg="Procalus">Procalus</tp:taxon-name-part><tp:taxon-name-part taxon-name-part-type="species" reg="mutans">mutans</tp:taxon-name-part></tp:taxon-name></italic> Blchd. // Typus // <italic><tp:taxon-name><tp:taxon-name-part taxon-name-part-type="genus" reg="Procalus">Procalus</tp:taxon-name-part><tp:taxon-name-part taxon-name-part-type="species" reg="reduplicatus">reduplicatus</tp:taxon-name-part></tp:taxon-name></italic> n. sp. Type ♀ / 1948 Det. J. Bechyně” (<named-content xmlns:xlink="http://www.w3.org/1999/xlink" content-type="dwc:institutional_code" xlink:title="National Museum (Natural History), Prague" xlink:href="http://grbio.org/institution/national-museum-prague-0" xlink:type="simple">NMPC</named-content>); <tp:taxon-name><tp:taxon-name-part taxon-name-part-type="genus" reg="Procalus">Procalus</tp:taxon-name-part><tp:taxon-name-part taxon-name-part-type="uncertainty-rank">cf.</tp:taxon-name-part><tp:taxon-name-part taxon-name-part-type="species" reg="viridis">viridis</tp:taxon-name-part></tp:taxon-name>, 1 specimen, El Tabo, Valparaiso, 29 Sept. 1986 (<named-content xmlns:xlink="http://www.w3.org/1999/xlink" content-type="dwc:institutional_code" xlink:title="Naturhistorisches Museum, Basel" xlink:href="http://grbio.org/institution/naturhistorisches-museum-basel" xlink:type="simple">NHMB</named-content>); <tp:taxon-name><tp:taxon-name-part taxon-name-part-type="genus" reg="Procalus">Procalus</tp:taxon-name-part><tp:taxon-name-part taxon-name-part-type="uncertainty-rank">cf.</tp:taxon-name-part><tp:taxon-name-part taxon-name-part-type="species" reg="lenzi">lenzi</tp:taxon-name-part></tp:taxon-name>, 1 specimen, Santiago, Pudahuel, 20 Nov. 1986 (<named-content xmlns:xlink="http://www.w3.org/1999/xlink" content-type="dwc:institutional_code" xlink:title="Naturhistorisches Museum, Basel" xlink:href="http://grbio.org/institution/naturhistorisches-museum-basel" xlink:type="simple">NHMB</named-content>); <tp:taxon-name><tp:taxon-name-part taxon-name-part-type="genus" reg="Procalus">Procalus</tp:taxon-name-part><tp:taxon-name-part taxon-name-part-type="uncertainty-rank">cf.</tp:taxon-name-part><tp:taxon-name-part taxon-name-part-type="species" reg="malaisei">malaisei</tp:taxon-name-part></tp:taxon-name>, 2 specimens, D. Ed. Varas Arangua leg., 1921 (<named-content xmlns:xlink="http://www.w3.org/1999/xlink" content-type="dwc:institutional_code" xlink:title="Museo Civico di Storia Naturale “Giacomo Doria”" xlink:href="http://grbio.org/institution/museo-civico-di-storia-naturale-di-genova-giacomo-doria" xlink:type="simple">MSNG</named-content>); <tp:taxon-name><tp:taxon-name-part taxon-name-part-type="genus" reg="Procalus">Procalus</tp:taxon-name-part><tp:taxon-name-part taxon-name-part-type="uncertainty-rank">cf.</tp:taxon-name-part><tp:taxon-name-part taxon-name-part-type="species" reg="lenzi">lenzi</tp:taxon-name-part></tp:taxon-name>, 1 specimen, ibid (<named-content xmlns:xlink="http://www.w3.org/1999/xlink" content-type="dwc:institutional_code" xlink:title="Museo Civico di Storia Naturale “Giacomo Doria”" xlink:href="http://grbio.org/institution/museo-civico-di-storia-naturale-di-genova-giacomo-doria" xlink:type="simple">MSNG</named-content>); <tp:taxon-name><tp:taxon-name-part taxon-name-part-type="genus" reg="Procalus">Procalus</tp:taxon-name-part><tp:taxon-name-part taxon-name-part-type="uncertainty-rank">cf.</tp:taxon-name-part><tp:taxon-name-part taxon-name-part-type="species" reg="viridis">viridis</tp:taxon-name-part></tp:taxon-name>, 1 specimen, Viña del Mar, Valparaiso, May 1899, F. Silvestri leg. (<named-content xmlns:xlink="http://www.w3.org/1999/xlink" content-type="dwc:institutional_code" xlink:title="Museo Civico di Storia Naturale “Giacomo Doria”" xlink:href="http://grbio.org/institution/museo-civico-di-storia-naturale-di-genova-giacomo-doria" xlink:type="simple">MSNG</named-content>); <tp:taxon-name><tp:taxon-name-part taxon-name-part-type="genus" reg="Procalus">Procalus</tp:taxon-name-part><tp:taxon-name-part taxon-name-part-type="uncertainty-rank">cf.</tp:taxon-name-part><tp:taxon-name-part taxon-name-part-type="species" reg="silvai">silvai</tp:taxon-name-part></tp:taxon-name>, 1 specimen, Concepcion, 1903, P. Herbst leg. (<named-content xmlns:xlink="http://www.w3.org/1999/xlink" content-type="dwc:institutional_code" xlink:title="Museo Civico di Storia Naturale “Giacomo Doria”" xlink:href="http://grbio.org/institution/museo-civico-di-storia-naturale-di-genova-giacomo-doria" xlink:type="simple">MSNG</named-content>); <tp:taxon-name><tp:taxon-name-part taxon-name-part-type="genus" reg="Procalus">Procalus</tp:taxon-name-part><tp:taxon-name-part taxon-name-part-type="uncertainty-rank">cf.</tp:taxon-name-part><tp:taxon-name-part taxon-name-part-type="species" reg="reduplicatus">reduplicatus</tp:taxon-name-part></tp:taxon-name>, 1 specimen, ibid (<named-content xmlns:xlink="http://www.w3.org/1999/xlink" content-type="dwc:institutional_code" xlink:title="Museo Civico di Storia Naturale “Giacomo Doria”" xlink:href="http://grbio.org/institution/museo-civico-di-storia-naturale-di-genova-giacomo-doria" xlink:type="simple">MSNG</named-content>); <tp:taxon-name><tp:taxon-name-part taxon-name-part-type="genus" reg="Procalus">Procalus</tp:taxon-name-part><tp:taxon-name-part taxon-name-part-type="uncertainty-rank">cf.</tp:taxon-name-part><tp:taxon-name-part taxon-name-part-type="species" reg="mutans">mutans</tp:taxon-name-part></tp:taxon-name>, 1 specimen, Concepcion, Sept. 1903, P. Herbst leg. (<named-content xmlns:xlink="http://www.w3.org/1999/xlink" content-type="dwc:institutional_code" xlink:title="Museo Civico di Storia Naturale “Giacomo Doria”" xlink:href="http://grbio.org/institution/museo-civico-di-storia-naturale-di-genova-giacomo-doria" xlink:type="simple">MSNG</named-content>); <italic><tp:taxon-name><tp:taxon-name-part taxon-name-part-type="genus" reg="Procalus">Procalus</tp:taxon-name-part></tp:taxon-name></italic> sp., 2 specimens, ibid (<named-content xmlns:xlink="http://www.w3.org/1999/xlink" content-type="dwc:institutional_code" xlink:title="Museo Civico di Storia Naturale “Giacomo Doria”" xlink:href="http://grbio.org/institution/museo-civico-di-storia-naturale-di-genova-giacomo-doria" xlink:type="simple">MSNG</named-content>); <tp:taxon-name><tp:taxon-name-part taxon-name-part-type="genus" reg="Procalus">Procalus</tp:taxon-name-part><tp:taxon-name-part taxon-name-part-type="uncertainty-rank">cf.</tp:taxon-name-part><tp:taxon-name-part taxon-name-part-type="species" reg="reduplicatus">reduplicatus</tp:taxon-name-part></tp:taxon-name>, 1 specimen, Concepcion, 1904, P. Herbst leg. (<named-content xmlns:xlink="http://www.w3.org/1999/xlink" content-type="dwc:institutional_code" xlink:title="Museo Civico di Storia Naturale “Giacomo Doria”" xlink:href="http://grbio.org/institution/museo-civico-di-storia-naturale-di-genova-giacomo-doria" xlink:type="simple">MSNG</named-content>); <italic><tp:taxon-name><tp:taxon-name-part taxon-name-part-type="genus" reg="Procalus">Procalus</tp:taxon-name-part></tp:taxon-name></italic> sp., 1 specimen, ibid (<named-content xmlns:xlink="http://www.w3.org/1999/xlink" content-type="dwc:institutional_code" xlink:title="Museo Civico di Storia Naturale “Giacomo Doria”" xlink:href="http://grbio.org/institution/museo-civico-di-storia-naturale-di-genova-giacomo-doria" xlink:type="simple">MSNG</named-content>).</p></tp:treatment-sec><tp:treatment-sec sec-type="remarks" id="SECID0E6IAE"><title>Remarks.</title><p><italic><tp:taxon-name><tp:taxon-name-part taxon-name-part-type="genus" reg="Polyclada">Polyclada</tp:taxon-name-part></tp:taxon-name></italic> can be immediately distinguished from similar genera by the antennae, longer than half body length, with antennomeres 4–10 pectinate or flabellate in male and serrate in female (Fig. <xref ref-type="fig" rid="F1">4</xref>). Characters of the antenna along with other morphological features, such as procoxal cavities open posteriorly, antennomere 4 at least double length of antennomere 3, as well as elytral punctation always confused, densely and uniformly impressed, permits identification of the genus within the <italic><tp:taxon-name><tp:taxon-name-part taxon-name-part-type="genus" reg="Blepharida">Blepharida</tp:taxon-name-part></tp:taxon-name></italic> group in the Afrotropical region (<xref ref-type="bibr" rid="B5">Biondi and D’Alessandro 2012</xref>; <xref ref-type="bibr" rid="B6">Biondi et al. 2017</xref>).</p><p>The type material of <italic><tp:taxon-name><tp:taxon-name-part taxon-name-part-type="genus" reg="Polyclada">Polyclada</tp:taxon-name-part><tp:taxon-name-part taxon-name-part-type="species" reg="maculipennis">maculipennis</tp:taxon-name-part></tp:taxon-name></italic> has all the diagnostic characters of <italic><tp:taxon-name><tp:taxon-name-part taxon-name-part-type="genus" reg="Procalus">Procalus</tp:taxon-name-part></tp:taxon-name></italic> (<xref ref-type="bibr" rid="B14">Clark 1865</xref>; <xref ref-type="bibr" rid="B28">Jerez 1992</xref>), none of which occur in any <italic><tp:taxon-name><tp:taxon-name-part taxon-name-part-type="genus" reg="Polyclada">Polyclada</tp:taxon-name-part></tp:taxon-name></italic> species: antennae with antennomeres 1–5 flattened compared to 6–11, especially in male, and antennomere 1 clearly distally enlarged, and strikingly serrated in male (Fig. <xref ref-type="fig" rid="F1">1</xref>; <xref ref-type="bibr" rid="B14">Clark 1865</xref>; <xref ref-type="bibr" rid="B28">Jerez 1992</xref>: figs 4A, 5A, 6A, 7A, 8A, 1995: figs 1, 2); fifth abdominal sternite in male with a wide, deep, oval depression (Fig. <xref ref-type="fig" rid="F2">5</xref>; <xref ref-type="bibr" rid="B28">Jerez 1992</xref>: figs 5E, 6D, 7C, 8F, 1995: fig. 2); metafemoral extensor tendon simplified, very slender (Fig. <xref ref-type="fig" rid="F2">6</xref>; <xref ref-type="bibr" rid="B23">Furth and Suzuki 1994</xref>: fig. 6b; <xref ref-type="bibr" rid="B28">Jerez 1992</xref>: figs 2, 3D): dorsal lobe straight, with very elongate extended arm; central furrow very wide; ventral lobe subtriangular; recurved flange short, poorly sclerotized. Additionally, the median lobe of aedeagus and spermatheca (Figs <xref ref-type="fig" rid="F2">7</xref>, <xref ref-type="fig" rid="F2">8</xref>) are typical of the <italic><tp:taxon-name><tp:taxon-name-part taxon-name-part-type="genus" reg="Procalus">Procalus</tp:taxon-name-part></tp:taxon-name></italic> species (median lobe of aedeagus: <xref ref-type="bibr" rid="B23">Furth and Suzuki 1994</xref>: fig. 6a; <xref ref-type="bibr" rid="B28">Jerez 1992</xref>: figs 4E, 5C, 6E, 7B, 8G, 1995: fig. 10; spermatheca: <xref ref-type="bibr" rid="B23">Furth and Suzuki 1994</xref>: fig. 6c; <xref ref-type="bibr" rid="B28">Jerez 1992</xref>: figs 4D, 5D, 6B, 7D, 8E, 1995: fig. 11). Median lobe of the aedeagus of the lectotype here designated (Fig. <xref ref-type="fig" rid="F2">7</xref>): thickset and smooth; in ventral view tapering towards the apex, and slightly narrowing subapically; apex subtriangular, widely obtuse, with a small median tooth; in lateral view, clearly curved. Spermatheca of the paralectotypes (Fig. <xref ref-type="fig" rid="F2">8</xref>): subcylindrical and elongate basally, curved towards the ductus attachment; distal part distinctly bent and about 1/3 the basal part in length; ductus basally inserted, short, uncoiled, moderately thickset. We therefore propose the new combination <italic><tp:taxon-name><tp:taxon-name-part taxon-name-part-type="genus" reg="Procalus">Procalus</tp:taxon-name-part><tp:taxon-name-part taxon-name-part-type="species" reg="maculipennis">maculipennis</tp:taxon-name-part></tp:taxon-name></italic> (Bryant, 1942), comb. nov.</p><fig id="F2" position="float" orientation="portrait"><object-id xmlns:xlink="http://www.w3.org/1999/xlink" content-type="doi" xlink:type="simple">10.3897/zookeys.1145.90667.figures5-8</object-id><object-id xmlns:xlink="http://www.w3.org/1999/xlink" content-type="arpha" xlink:type="simple">4C704AB9-2885-540B-A7B9-BA5E17FFC650</object-id><label>Figures 5–8.</label><caption><p><italic><tp:taxon-name><tp:taxon-name-part taxon-name-part-type="genus" reg="Procalus">Procalus</tp:taxon-name-part><tp:taxon-name-part taxon-name-part-type="species" reg="maculipennis">maculipennis</tp:taxon-name-part></tp:taxon-name></italic> Bryant, 1942 comb. nov. <bold>5</bold> ventral parts in male <bold>6</bold> metafemoral extensor tendon <bold>7</bold> median lobe of aedeagus in ventral, dorsal, and lateral views (<bold>a–c</bold>, respectively) <bold>8</bold> spermatheca. Abbreviations: cf: central furrow; dl: dorsal lobe; ea: extended arm; rf: recurved flange; vl: ventral lobe.</p></caption><graphic xmlns:xlink="http://www.w3.org/1999/xlink" xlink:href="zookeys-1145-181_article-90667__-g002.jpg" position="float" orientation="portrait" xlink:type="simple" id="oo_805299.jpg"><uri content-type="original_file" xlink:type="simple">https://binary.pensoft.net/fig/805299</uri></graphic></fig></tp:treatment-sec><ref-list><ref id="B5"><mixed-citation xmlns:xlink="http://www.w3.org/1999/xlink" xlink:type="simple"><person-group><name name-style="western"><surname>Biondi</surname><given-names>M</given-names></name><name name-style="western"><surname>D’Alessandro</surname><given-names>P</given-names></name></person-group> (<year>2012</year>) <article-title>Afrotropical flea beetle genera: A key to their identification, updated catalogue and biogeographical analysis (<tp:taxon-name><tp:taxon-name-part taxon-name-part-type="order">Coleoptera</tp:taxon-name-part></tp:taxon-name>, <tp:taxon-name><tp:taxon-name-part taxon-name-part-type="family">Chrysomelidae</tp:taxon-name-part></tp:taxon-name>, <tp:taxon-name><tp:taxon-name-part taxon-name-part-type="subfamily">Galerucinae</tp:taxon-name-part></tp:taxon-name>, <tp:taxon-name><tp:taxon-name-part taxon-name-part-type="tribe">Alticini</tp:taxon-name-part></tp:taxon-name>).</article-title><source>ZooKeys</source><volume>253</volume>: <fpage>1</fpage>–<lpage>158</lpage>. <ext-link xlink:type="simple" ext-link-type="doi" xlink:href="10.3897/zookeys.253.3414">https://doi.org/10.3897/zookeys.253.3414</ext-link></mixed-citation></ref><ref id="B6"><mixed-citation xmlns:xlink="http://www.w3.org/1999/xlink" xlink:type="simple"><person-group><name name-style="western"><surname>Biondi</surname><given-names>M</given-names></name><name name-style="western"><surname>Frasca</surname><given-names>R</given-names></name><name name-style="western"><surname>Grobbelaar</surname><given-names>E</given-names></name><name name-style="western"><surname>D’Alessandro</surname><given-names>P</given-names></name></person-group> (<year>2017</year>) <article-title>Supraspecific taxonomy of the flea beetle genus <italic><tp:taxon-name><tp:taxon-name-part taxon-name-part-type="genus">Blepharida</tp:taxon-name-part></tp:taxon-name></italic> Chevrolat, 1836 (<tp:taxon-name><tp:taxon-name-part taxon-name-part-type="order">Coleoptera</tp:taxon-name-part></tp:taxon-name>: <tp:taxon-name><tp:taxon-name-part taxon-name-part-type="family">Chrysomelidae</tp:taxon-name-part></tp:taxon-name>) in the Afrotropical Region and description of <tp:taxon-name><tp:taxon-name-part taxon-name-part-type="genus"/><tp:taxon-name-part taxon-name-part-type="subgenus">Afroblepharida</tp:taxon-name-part></tp:taxon-name> subgen. nov.</article-title><source>Insect Systematics &amp; Evolution</source><volume>48</volume>(<issue>2</issue>): <fpage>97</fpage>–<lpage>155</lpage>. <ext-link xlink:type="simple" ext-link-type="doi" xlink:href="10.1163/1876312X-48022152">https://doi.org/10.1163/1876312X-48022152</ext-link></mixed-citation></ref><ref id="B14"><mixed-citation xmlns:xlink="http://www.w3.org/1999/xlink" xlink:type="simple"><person-group><name name-style="western"><surname>Clark</surname><given-names>H</given-names></name></person-group> (<year>1865</year>) An examination of the Dejeanian genus <italic><tp:taxon-name><tp:taxon-name-part taxon-name-part-type="genus">Coelomera</tp:taxon-name-part></tp:taxon-name></italic> (<tp:taxon-name><tp:taxon-name-part taxon-name-part-type="order">Coleoptera</tp:taxon-name-part></tp:taxon-name>-<tp:taxon-name><tp:taxon-name-part taxon-name-part-type="genus">Phytophaga</tp:taxon-name-part></tp:taxon-name>) and its affinities. The Annals and Magazine of Natural History (Series 3) 16: 256–268. <ext-link xlink:type="simple" ext-link-type="doi" xlink:href="10.1080/00222936508679421">https://doi.org/10.1080/00222936508679421</ext-link></mixed-citation></ref><ref id="B28"><mixed-citation xmlns:xlink="http://www.w3.org/1999/xlink" xlink:type="simple"><person-group><name name-style="western"><surname>Jerez</surname><given-names>V</given-names></name></person-group> (<year>1992</year>) <article-title>Revision taxonomica del genero <italic><tp:taxon-name><tp:taxon-name-part taxon-name-part-type="genus">Procalus</tp:taxon-name-part></tp:taxon-name></italic> Clark, 1865 (<tp:taxon-name><tp:taxon-name-part taxon-name-part-type="family">Chrysomelidae</tp:taxon-name-part></tp:taxon-name> – <tp:taxon-name><tp:taxon-name-part taxon-name-part-type="subfamily">Alticinae</tp:taxon-name-part></tp:taxon-name>). Gayana.</article-title><source>Zoología</source><volume>56</volume>(<issue>3–4</issue>): <fpage>109</fpage>–<lpage>125</lpage>. <ext-link xlink:type="simple" ext-link-type="uri" xlink:href="http://www.biodiversitylibrary.org/item/89079">http://www.biodiversitylibrary.org/item/89079</ext-link></mixed-citation></ref><ref id="B23"><mixed-citation xmlns:xlink="http://www.w3.org/1999/xlink" xlink:type="simple"><person-group><name name-style="western"><surname>Furth</surname><given-names>DG</given-names></name><name name-style="western"><surname>Suzuki</surname><given-names>K</given-names></name></person-group> (<year>1994</year>) <article-title>Character correlation studies of problematic genera of <tp:taxon-name><tp:taxon-name-part taxon-name-part-type="subfamily">Alticinae</tp:taxon-name-part></tp:taxon-name> in relation to <tp:taxon-name><tp:taxon-name-part taxon-name-part-type="subfamily">Galerucinae</tp:taxon-name-part></tp:taxon-name> (<tp:taxon-name><tp:taxon-name-part taxon-name-part-type="order">Coleoptera</tp:taxon-name-part></tp:taxon-name>: <tp:taxon-name><tp:taxon-name-part taxon-name-part-type="family">Chrysomelidae</tp:taxon-name-part></tp:taxon-name>).</article-title> In: <person-group><name name-style="western"><surname>Furth</surname><given-names>DG</given-names></name></person-group> (<role>Ed.</role>) <issue-title>Proceedings of the Third International Symposium on the Chrysomelidae, Beijing, 1992.</issue-title><source>Backhuys Publishers, Leiden</source>, <fpage>116</fpage>–<lpage>135</lpage>.</mixed-citation></ref></ref-list></tp:taxon-treatment>
